# Supplementary material for: Dynamics of microbial communities in Western Antarctic Peninsula waters shaped primarily by the biological interactions
Source: Front Microbiol. 2025 Jun 25;16:1591986. doi: 10.3389/fmicb.2025.1591986 (PMC12239745; doi:10.3389/fmicb.2025.1591986)
Supplement: Supplementary file 3 [file Supplementary_file_3.xlsx]

## Sheet: Аркуш1
	Chl a	Phaeo	Bacillariophyceae	Dinophyceae	Prymnesiophyceae	Sulfitobacter	Yoonia	Bacillus	Lentimonas	NH4	DIN	DIP	Si	Fe	Chlorophyceae	Alphaproteobacteria Clade Ia	Colwellia	Planktomarina	NS5	Marinoscillum	Brevibacterium	Vicingus	Gammaproteobacteria 92 SAR	Polaromonas	Acinetobacter	Gammaproteobacteria SUP05	Ascidiaceihabitans	Sphingomonas	Temperature	Salinity	Cryptophyceae	Dictyochophyceae	Polaribacter	Pseudoalteromonas	Candidatus Aquiluna	Amylibacter	Ulvibacter	Paraglaciecola	Marinomonas
Chl a	1	0.347134	0.663911	0.499859	0.473624	0.370448	0.312277					-0.409399		-0.351166	-0.441543	-0.373216	-0.35076	-0.634479	-0.411462	-0.678832	-0.357819	-0.646657	-0.424142	-0.478896	-0.405002	-0.411534	-0.549099	-0.387624				-0.322431
Phaeo	0.347134	1	0.314118	0.481762	0.53121			0.339229						-0.549219	-0.324304			-0.369502		-0.3192		-0.661837		-0.432934	-0.614801	-0.331674		-0.591901				-0.385871			-0.310175	-0.410847	-0.582268
Bacillariophyceae	0.663911	0.314118	1	0.620084	0.477328	0.591061	0.53571					-0.323289			-0.311873	-0.351499		-0.785192	-0.525957	-0.744387		-0.553868	-0.687616	-0.367228	-0.376248	-0.522425	-0.681763	-0.333639									-0.369748
Dinophyceae	0.499859	0.481762	0.620084	1	0.620906	0.333569			0.385075					-0.383856			-0.465872	-0.610346	-0.479403	-0.693547	-0.337139	-0.642532	-0.451517	-0.441126			-0.643773		-0.408349				-0.292721	-0.417797	-0.497766			-0.363671
Prymnesiophyceae	0.473624	0.53121	0.477328	0.620906	1	0.330263	0.310628				0.322701			-0.386485	-0.372837			-0.588737	-0.378167	-0.527461		-0.438148	-0.484645	-0.433777		-0.555526	-0.478693				0.318501						-0.451627
Sulfitobacter	0.370448		0.591061	0.333569	0.330263	1	0.953807	-0.365133			0.333402				-0.421119			-0.538046	-0.332066	-0.503751			-0.576544			-0.37583	-0.368794
Yoonia	0.312277		0.53571		0.310628	0.953807	1								-0.408743			-0.490011		-0.410922			-0.507708			-0.365182	-0.324424
Bacillus		0.339229				-0.365133		1						-0.325119											-0.329574
Lentimonas				0.385075					1	0.348743			0.478917									-0.313456				0.312503	-0.312986			0.353969
NH4									0.416566	1															-0.321412
DIN						0.334771	0.325791		-0.313324		1		0.398501		-0.391621			-0.32129		-0.368993		0.417398	-0.323229				-0.340406		-0.47767
DIP			-0.323289									1						0.364257		0.338516			0.437312		0.331785					0.327636
Si									0.478917		0.398501		1							-0.330564					-0.312603		-0.319457
Fe				-0.383856	-0.386485			-0.325119						1		-0.341625	0.514918							0.387405					0.42466	-0.373643		0.550536			0.310365			0.400465	0.374705
Chlorophyceae	-0.441543	-0.324304	-0.311873		-0.372837	-0.421119	-0.408743				-0.391621				1					0.323737		0.388307			0.35221							0.546185
Alphaproteobacteria Clade Ia	-0.373216		-0.351499											-0.341625		1		0.465337	0.553847	0.482893			0.436668				0.459662			0.353692
Colwellia	-0.35076			-0.465872										0.514918			1			0.287284	0.579832	0.500268		0.545145									0.462285	0.34538	0.536303			0.733567	0.629693
Planktomarina	-0.634479	-0.369502	-0.785192	-0.610346	-0.588737	-0.538046	-0.490011				-0.314503	0.356421				0.465337		1	0.744606	0.875729		0.592485	0.669122	0.34006	0.438157	0.617914	0.852536	0.367554									0.588816
NS5	-0.411462		-0.525957	-0.479403	-0.378167	-0.332066										0.553847		0.744606	1	0.825935		0.36303	0.595702			0.439602	0.764025				-0.465433			0.325201			0.33017
Marinoscillum	-0.678832	-0.3192	-0.744387	-0.693547	-0.527461	-0.503751	-0.410922		-0.312793	-0.337843	0.321152		-0.330564		0.323737	0.482893		0.875729	0.825935	1	0.414245	0.630925	0.645502	0.362694	0.334576	0.465327	0.844221								0.313145		0.425393
Brevibacterium	-0.357819		-0.687616	-0.451517	-0.484645												0.579832			0.414245	1		0.3381								-0.353597		0.380596	0.502267		-0.34812		0.451494	0.666928
Vicingus	-0.646657	-0.661837		-0.337139					-0.313456		0.417398	0.417398		0.572807			0.500268	0.592485	0.36303	0.630925		1		0.550322	0.683275	0.395324	0.457056	0.666268							0.334595	0.389656	0.633336
Gammaproteobacteria 92 SAR	-0.424142		-0.553868	-0.642532	-0.438148	-0.576544	-0.507708				-0.323229				0.388307	0.436668		0.669122	0.595702	0.645502	0.3381		1				0.562405			0.314524		0.453846
Polaromonas	-0.478896	-0.432934	-0.367228	-0.441126	-0.433777									0.388521			0.545145	0.34006		0.362694		0.550322		1			0.339062		0.376525						0.633109			0.51926
Acinetobacter	-0.405002	-0.614801	-0.376248					-0.329574		-0.321412		0.331785	-0.312603		0.35221			0.438157		0.334576		0.683275			1	0.317273		0.961187		0.358506	0.357817	0.349952	-0.433849	-0.310963		0.597928	0.699268
Gammaproteobacteria SUP05	-0.411534	-0.331674	-0.522425		-0.555526	-0.37583	-0.365182		0.312503									0.617914	0.439602	0.465327			0.548958	0.364413	0.317273	1	0.343799					0.381587				0.311413	0.522605
Ascidiaceihabitans	-0.549099		-0.681763	-0.643773	-0.478693	-0.368794	-0.324424		-0.312986		-0.340406		-0.319457			0.459662		0.852536	0.764025	0.844221		0.457056	0.562405	0.339062		0.343799	1				-0.389168			0.441029	0.410591		0.370552
Sphingomonas	-0.387624	-0.591901	-0.333639															0.367554				0.666268			0.961187			1			0.39797	0.365577	-0.433676			0.544085	0.636026
Temperature				-0.408349							-0.47767			0.42466										0.376525					1	-0.442678					0.609348			0.31226
Salinity									0.353969			0.327636		-0.373643		0.353692							0.314524		0.358506				-0.442678	1	0.332044		-0.415786	-0.312906	-0.444277		0.313036
Cryptophyceae					0.318501														-0.465433				-0.353597		0.357817		-0.389168	0.39797		0.332044	1	0.343486		-0.391162	-0.400547
Dictyochophyceae	-0.322431	-0.385871												0.550536	0.546185							0.453846			0.349952	0.381587		0.365577			0.343486	1				0.316099	0.345761
Polaribacter				-0.292721													0.462285				0.380596				-0.433849			-0.433676		-0.415786			1		0.310365		-0.420509	0.534416	0.421065
Pseudoalteromonas				-0.417797										0.336229					0.325201		0.502267				-0.310963		0.441029			-0.312906	-0.391162			1					0.376014
Candidatus Aquiluna				-0.497766										0.416044			0.536303			0.313145		0.334595		0.633109			0.410591		0.609348	-0.444277	-0.400547				1			0.474367
Amylibacter												0.32061		0.423334							-0.34812	0.389656			0.597928	0.311413		0.544085				0.316099				1	0.585695
Ulvibacter			-0.369748		-0.451627													0.588816	0.33017	0.425393		0.633336			0.699268		0.370552	0.636026		0.313036		0.345761	-0.420509			0.585695	1
Paraglaciecola				-0.363671									0.344646				0.733567				0.451494			0.51926					0.31226						0.474367			1	0.41051
Marinomonas																	0.629693				0.666928												0.421065					0.41051	1
