# Supplementary material for: Dynamics of microbial communities in Western Antarctic Peninsula waters shaped primarily by the biological interactions
Source: Front Microbiol. 2025 Jun 25;16:1591986. doi: 10.3389/fmicb.2025.1591986 (PMC12239745; doi:10.3389/fmicb.2025.1591986)
Supplement: Supplementary file 4 [file Supplementary_file_4.xlsx]

## Sheet: Аркуш1
		K02192	K03594	K03699	K04755	K04758	K04759	K07326	K16089	K02448	K02575	K04748	K10678	K10679	K15976	K00937	K02036	K02037	K02038	K02039	K02040	K02041	K02042	K02044	K05780	K05781	K06162	K06163	K06167	K03733	K04763	K06909	K11740	K00700	K01179	K01180	K01181	K01188	K01190	K01191	K01192	K01193	K01198	K01195	K01205	K01206	K01210	K01218	K01215
Sample	Date	bfd; bacterioferritin-associated ferredoxin	bfr; bacterioferritin [EC:1.16.3.1]	tlyC; putative hemolysin	fdx; ferredoxin. 2Fe-2S	feoA; ferrous iron transport protein A	feoB; ferrous iron transport protein B	fhaC; hemolysin activation/secretion protein	TC.FEV.OM2. cirA. cfrA. hmuR; outer membrane receptor for ferrienterochelin and colicins	norD; nitric oxide reductase NorD protein	NRT. narK. nrtP. nasA; MFS transporter. NNP family. nitrate/nitrite transporter	norQ; nitric oxide reductase NorQ protein	nfsA; nitroreductase [EC:1.-.-.-]	nfnB. nfsB; nitroreductase / dihydropteridine reductase [EC:1.-.-.- 1.5.1.34]	K15976; putative NAD(P)H nitroreductase [EC:1.-.-.-]	ppk; polyphosphate kinase [EC:2.7.4.1]	pstB; phosphate transport system ATP-binding protein [EC:3.6.3.27]	pstC; phosphate transport system permease protein	pstA; phosphate transport system permease protein	phoU; phosphate transport system protein	pstS; phosphate transport system substrate-binding protein	phnC; phosphonate transport system ATP-binding protein [EC:3.6.3.28]	phnE; phosphonate transport system permease protein	phnD; phosphonate transport system substrate-binding protein	phnL; alpha-D-ribose 1-methylphosphonate 5-triphosphate synthase subunit PhnL [EC:2.7.8.37]	phnK; putative phosphonate transport system ATP-binding protein	phnM; alpha-D-ribose 1-methylphosphonate 5-triphosphate diphosphatase [EC:3.6.1.63]	phnJ; alpha-D-ribose 1-methylphosphonate 5-phosphate C-P lyase [EC:4.7.1.1]	phnP; phosphoribosyl 1.2-cyclic phosphate phosphodiesterase [EC:3.1.4.55]	xerC; integrase/recombinase XerC	xerD; integrase/recombinase XerD	xtmB; phage terminase large subunit	nfrB; bacteriophage N4 adsorption protein B	GBE1. glgB; 1.4-alpha-glucan branching enzyme [EC:2.4.1.18]	E3.2.1.4; endoglucanase [EC:3.2.1.4]	E3.2.1.6; endo-1.3(4)-beta-glucanase [EC:3.2.1.6]	E3.2.1.8. xynA; endo-1.4-beta-xylanase [EC:3.2.1.8]	E3.2.1.21; beta-glucosidase [EC:3.2.1.21]	lacZ; beta-galactosidase [EC:3.2.1.23]	MAN2C1; alpha-mannosidase [EC:3.2.1.24]	E3.2.1.25. MANBA. manB; beta-mannosidase [EC:3.2.1.25]	INV. sacA; beta-fructofuranosidase [EC:3.2.1.26]	xynB; xylan 1.4-beta-xylosidase [EC:3.2.1.37]	uidA. GUSB; beta-glucuronidase [EC:3.2.1.31]	NAGLU; alpha-N-acetylglucosaminidase [EC:3.2.1.50]	FUCA; alpha-L-fucosidase [EC:3.2.1.51]	E3.2.1.58; glucan 1.3-beta-glucosidase [EC:3.2.1.58]	gmuG; mannan endo-1.4-beta-mannosidase [EC:3.2.1.78]	dexB; glucan 1.6-alpha-glucosidase [EC:3.2.1.70]
D1	07.02.2019	68194.7	73420.4	606	28268.9	68991.2	69743.2	0	10413.5	35.5	66038.7	132.5	3700	16	0	110867	156156	156156	156156	91338.9	372567	90504.8	133288	91408.9	19496.5	19496.5	36798.8	19496.5	26358	24598.7	90635.2	0	3	75414.7	4446.7	0	0	3.5	3742.4	609.5	19.5	7	3.5	5.5	0	1555.01	0	2	0
D2	07.02.2019	90799.9	102821	431	65291.8	96087.6	97842.1	0	35916.4	64	86289.8	386	9426	30.6	0	184545	219322	219319	219319	138287	512727	137807	230428	139052	41551.5	41551.5	78741.5	41551.5	60890.7	58576.6	140508	0	0	109417	12806.8	0	561.8	21	16737.5	431.5	57.5	12	18	10	0	6662.96	3.5	10.5	0
D3	07.02.2019	57190	62489.4	479.5	34924.9	58455.1	59246.1	0	12082.1	50	55123.6	207	3845	94	0	112357	139788	139759	139753	86376	328432	86234.2	141307	87179	25565	25565	48235	25565	33224.2	31839.6	86181.6	0	26	65538.5	5747.8	0	305.8	7	5304.11	457.5	112.5	16.5	28	21	0	2511	0	21	0
D4	07.02.2019	105828	116148	1027.83	43661.2	104904	106103	0	17587.3	75	100575	266.33	7692	72	0	171366	240384	240378	240378	141766	569959	140054	207721	141614	29864	29864	56394.2	29864	40542.3	37852.5	138529	4.33	0	117087	6832.7	0	371.7	23	5850.42	1025.5	96.5	7.83	17	17	0	2704.01	1.5	11.5	13
D5	07.02.2019	14730.4	23790.8	422.68	70159.2	89579.4	91517.4	0	19354.3	66	14186.4	222	6500.38	186.51	0	146808	150465	150109	150104	143381	222978	64995.5	164793	68625.9	48361.5	48361.5	92151.5	48361.5	63508.4	135967	144855	28.5	15	96663.9	8643.4	0	897.4	254.5	13481.1	115	679	210.16	271	259	4	10138	0	232	0
D6	07.02.2019	40454.1	58075.8	2804.93	104112	58060.9	64415.9	25.85	45320.8	679.84	48773.4	3493.84	3589.32	697.14	0	185624	146894	146458	146462	114961	316235	107353	237051	112358	64045.5	64045.5	121251	64045.5	91727.5	99302.7	133767	56	120.57	69439.8	23163.3	1	2706.44	1904.5	44992.8	1983.5	2646.5	207.62	1625.34	1648	27	34928.1	24	688	10
D99	22.02.2019	55364.2	85718	1554.58	48531.5	32281.8	32786.2	3.93	29711.7	802.27	57362.4	1578.6	4855.95	71.95	67.5	60718.6	103920	103977	103975	74114.3	192738	31668.6	34153.3	59803.5	1127.4	1127.4	2834.9	1127.4	20883.1	34541.9	65450.9	62.3	121	33071	883.87	0.33	71.05	5	2017.63	1469	138.57	138.01	73.1	73.1	0.5	979.87	6.84	7.65	3.8
D100	22.02.2019	41523.5	79847	652	99460.7	38852.4	48122.9	0	54522.7	1504.93	59563.9	3458.85	6447.67	56.27	60	66559.1	94391.2	94444.2	93834.2	71806.6	162855	27872.9	31934.3	64854.8	2071	2071	5142	2071	20235.2	52584.5	79309.3	12.8	25.95	30700.8	2354.67	0.33	304.47	2.5	9378.26	2147	131.67	101.86	27.56	27.56	1	2625	8	27.15	4
D101	22.02.2019	14730.4	23790.8	422.68	70159.2	89579.4	91517.4	0	19354.3	1359.67	62782	2729.84	3626.41	314.81	144.5	70976.2	120516	120525	120532	77379.4	251330	47156.9	51161.3	66661.9	1882.73	1882.73	4715.23	1882.73	16086.2	28586.2	73847.6	591.53	155.6	51781.1	5187.69	3.33	908.1	3.5	11957.9	1748.25	1508.04	3047.8	3.5	357.18	1016.42	4924.03	106.87	334.02	388.4
D102	22.02.2019	40454.1	58075.8	2804.93	104112	58060.9	64415.9	25.85	45320.8	1417.66	68675.2	2779.66	3558.78	161.18	201	75725.6	127618	127765	127756	79149.6	275274	52416.8	56315.5	72008.9	1914.13	1914.13	4787.46	1914.13	14446.5	28870.7	80280.1	123.33	110.43	56832.4	3452.75	0.67	707.01	2	10762.5	1496.79	754.84	1886.43	18	304.83	522.34	3922.28	85.5	207.79	2
D103	22.02.2019	23575.2	41031.8	81.5	90999.1	59906.7	62139.7	3	26318.1	1729.01	58934.4	3032.09	6195.08	160.41	230.5	65312.9	95731.5	95825.2	95799.2	75456.1	157996	24870.1	29660.7	62490.3	2447.1	2447.1	5648.35	2447.1	21067.9	48433	70648.7	42.8	199.05	27133.2	3353.73	17	992.98	11.5	5691.77	1831.69	2125.79	496.66	28	217.6	184.91	2667.73	351	162.29	4.6
D81	07.03.2019	57550.5	96742.1	6797.76	48373.8	46560.5	47842.1	14.8	40226.5	1142.9	63291.3	2200.56	7578.96	109.77	1172.5	70652.3	101771	102753	102750	74587.8	183577	30138	34456.8	65736.6	1584.43	1584.43	3992.43	1584.43	15360.5	48063.7	80659	72.7	72.3	40520.8	3937.27	0	259.42	9	13934.3	3221.11	1127.39	5645.65	17	125.26	160.49	2444.68	236.5	446.13	104.1
D82	07.03.2019	63080.5	89686.9	5558	36832.1	57381.6	58550.6	0.8	32807.3	1161.9	67279.1	2205.07	4686.92	389.17	107.5	75820.2	119911	119934	119922	75687.9	254578	46005.8	49420.4	70558.4	1763.6	1763.6	4147.1	1763.6	14714	36241.2	84748.4	126	99.5	54247.2	5048.93	0	291.42	0.5	12267.7	3453.54	1301.2	1023.16	271	307.25	879.59	4725.69	51.84	351.32	18.57
D83	07.03.2019	55204.1	89480.1	4968.89	49178.2	42436.5	43660.2	43.8	39856.9	1908.23	59436.2	3503.9	6342.66	136.09	96.5	69587.6	97478.7	97495.8	97494.8	70902.4	179321	31321.3	36208.8	63345	2560.33	2560.33	6363.08	2560.33	18402.9	47217.8	79221.8	189.23	130.5	39036.2	4324.75	0	596.6	3	15564.6	2272.89	1506.35	3012.17	1625.34	100.29	228.76	3972.41	86.84	166.42	21.14
D84	07.03.2019	68331.2	101597	4902.83	40449.4	50997.7	52722.2	9.8	40224.3	3253.73	78232.8	3905.4	4431.79	791.58	139.5	78141.2	120876	120689	120668	77982.1	250464	46751.1	50116.6	69905.1	1520.47	1520.47	3429.47	1520.47	11691.5	38593.5	83448.4	622.67	139.5	51135.5	5794.51	0	1237.98	3	15667	2107.24	1810.49	1810.79	K01198	1149.66	1939.66	7765.71	16	376.65	463.06
D85	07.03.2019	58685.9	95965.9	4148.19	50324	39212	40763.8	15.33	46053.8	1148.92	63532.3	2220.09	7227.4	227.93	259	68677.9	96145.4	96241	96249.8	70820.6	174079	29216.5	32643.6	64425.4	1628.4	1628.4	4073.56	1628.4	15326.1	47707.4	77238.2	205.2	96.75	37114.2	4148.94	0.33	856.17	60.5	19463.5	1538.66	934.28	2130.68	xynB; xylan 1.4-beta-xylosidase [EC:3.2.1.37]	387.31	630.08	4905.19	98.86	415.68	69.14
D86	07.03.2019	62088	88286	4654.73	37839.7	56693.6	58569	8.77	34985.9	745.97	66317.6	1473.47	4794.01	384.03	643	72914.7	114986	115500	115445	74224.8	239556	44123.5	46911.3	67643	1309.63	1309.63	2917.88	1309.63	13532.6	36038.1	81443.4	208.73	89.8	52117.8	4794.83	0.33	671.45	5.5	16420.5	1873.77	820	3123.3	3.5	258.65	541.08	4194.66	219.84	318.33	332.1
D87	23.03.2019	54209.8	69937.2	3828.24	37247.3	61399.4	62928.3	14	30583.1	8463.16	57536.1	16837.7	3576.07	128.05	1388.68	88189.5	117772	118985	118974	74566.4	264033	65855.1	87544.5	78795.1	9776.8	9776.8	26712.8	9776.8	25492.5	37346.2	85133.6	512	223.3	68807.1	8378.61	0	1244.48	1.5	14481.9	1627.62	1776.72	3615.04	18	713.65	1678.4	9987.94	284.33	617.53	46.57
D88	23.03.2019	50914.7	64010.9	1291.9	43668.4	56026.5	56868	0.6	33009	6386.86	52991.4	12366.9	2839.6	123.68	92.5	83470.5	113343	113385	113384	71846.6	253950	63037.2	81227.9	74728.8	7692.4	7692.4	20344.9	7692.4	32859.6	39312.2	86615.2	102.6	197.1	68735.7	8608.48	0	271.48	1	8898.52	1144	2661.03	150.53	28	113.09	1.25	11663.7	9.4	26.3	2
D89	23.03.2019	49145.4	65842.4	1323.08	49953.5	49984.7	51230.3	1.33	34118.1	8626.17	51245.5	16901.2	3381.53	116.61	200.5	85778	108901	109047	109001	72363.2	236176	63796.4	87241.7	78695.6	10255.7	10255.7	27436.7	10255.7	34427.7	44892.7	88598.1	64	119.2	65101.4	7720.02	0	378.49	2.5	8015.9	1097.75	1156.92	238.87	17	75.37	8.5	8529.75	6.84	38.25	7
D90	23.03.2019	40027.2	52595.2	4028.88	51520.1	50122.3	51975.2	6	32143.2	11565.7	41823.1	22654.7	2737.42	338.27	205	88851.4	104648	104644	104639	73605	219043	69167	101328	79478.4	13721.8	13721.8	36823.3	13721.8	42741.1	47695.3	88731	620.53	146.3	70739.9	12477.5	1.33	1261.22	2	18730.3	1231.27	4905.77	2786.42	271	437.15	1333.49	15407.4	86.5	442.61	359.97
D91	23.03.2019	45479.8	60303.5	2849.38	47485.2	54524.6	55468.7	0	33082.2	12210	48439.5	24064.7	3058.97	230.94	1028	92059.7	107292	108140	108109	72176.6	235683	69339.9	100592	81637.7	14141.5	14141.5	38438.5	14141.5	35878.2	46539	89533.8	168.7	152.6	69892.2	10193.7	0	969.16	5.5	14156.1	1335.14	1904.27	2512.74	1625.34	316.31	572.84	11389.2	73.5	215.2	12.06
D92	23.03.2019	44403.4	63820.8	2409.15	53215.2	47149	48294	13.33	33033.1	10802.2	47696.5	20865.7	3368.79	156.13	1545	86670.4	102287	103614	103566	72073.9	213725	62284.1	90974.2	77354.3	12694.7	12694.7	33785.2	12694.7	36891.4	49423.8	87036.5	41.07	155.7	62340.8	9645.94	11.33	1111.3	3.5	10401.4	1206.41	3697.67	1732.4	K01198	191.72	177.25	10542.3	292.83	135.58	4.17
D93	30.03.2019	49094.7	68327.6	6244.78	45083.2	60651.8	63044.6	7	26327.6	4364.5	50659	8217.17	5077.17	145.2	245	77855.7	112802	112720	112668	76432.7	229549	50704	63142.6	66485.8	5522.03	5522.03	13993.5	5522.03	30490.2	39766.1	85016.2	153.13	53	61102.7	9647.5	0	623.85	9	14417.9	2226.12	5682.81	5128.87	xynB; xylan 1.4-beta-xylosidase [EC:3.2.1.37]	219.02	211.66	10477.8	253.83	536.78	175.2
D94	30.03.2019	50608.2	71774.3	4109.97	45519.1	56161.6	58136.3	1	34027.9	4040.34	52132.5	7448	5120.36	358.11	89.5	79787.1	109237	109135	109105	74342.6	224165	48342.9	59740.8	66656	5315.73	5315.73	13065.7	5315.73	31261.3	45103.2	88171.4	88.33	69.7	58964.8	12387.6	0	669.41	6.5	16807.5	1793.94	10489.9	883.03	3.5	281.51	838.42	17412.6	36.67	395.03	24.6
D95	30.03.2019	42406.3	61858.3	4789.97	49883.7	52979	55195.9	27.33	32522.3	5470.17	44005.7	10079.2	4493.94	186.34	118.5	77553	98896.4	98836	98797	70491.7	195850	46416.4	61316.9	62915.2	6810.67	6810.67	17293.2	6810.67	35400.9	47251.7	85346.1	213.27	103.6	56867.3	12323.9	1	1107.2	6.5	17304.4	1926.49	8566.6	2960.1	18	130.42	331.74	15614.7	89.33	214.58	29.67
D96	30.03.2019	70171.9	88207.7	1269.64	29404.5	61955	62555.4	1.66	27342.6	1566.67	73886	3012	3402.33	172.31	16	79772.5	132005	131987	131990	77165.1	300376	59696.9	64229.8	77069.2	2107.6	2107.6	5273.6	2107.6	12259.4	28075.2	85533.1	66.6	135.2	64786.5	3046.25	0	320.9	20	9998.38	1140.84	190.75	76.4	28	93.83	4.5	1842.69	10.83	34.75	0.74
D97	30.03.2019	42597.9	62121	3092.48	51852.2	46052.4	48030.2	9	35151.5	6392.16	46606	12337.3	4044.15	400.39	64	74526.8	97108.2	96990.5	96904.5	68490.9	194954	48771.4	66067.5	65457.4	7675.83	7675.83	20174.1	7675.83	35419.8	45388.6	81605.4	216.73	180.45	55773	9478.06	0	1391.75	34	19490.4	1609.58	4972.15	982.27	17	256.25	761.08	11865.3	19.5	548.74	14.07
D205.a	31.10.2019	29834.8	38233.8	323.62	34254.8	44462.7	44727.4	0.67	37686.7	1079	45288.6	2269.34	1208.55	503.52	14	36325.8	61044.7	61026	60802.2	38566.7	129780	36868.8	45442.7	44281.2	1409.13	1409.13	3543.54	1409.13	25394.6	28981.4	57804.8	5.13	11.6	56993.6	2383.39	0	1749.44	49	57432.2	254.5	284.5	215.07	271	56.63	1	2502.01	2	65.48	1
D205.b	31.10.2019	29628.2	38169.1	293.22	33697.8	44576.7	44800.8	0	39549.6	945.66	45797.7	1968.99	1157.48	434.68	12.5	34958.2	58910.9	58904.9	58762.9	36986.1	126311	34465.3	41992.2	42132.9	1249.8	1249.8	3138.3	1249.8	24812.8	28827.2	56107.5	5.8	9.6	55481	2203.66	0	1444.91	40.5	59361.4	243.46	274.57	216.71	1625.34	43.91	2	2725.15	3.5	40.93	0
D207.a	21.12.2019	32949.6	41168	755.24	37154.8	43856.6	44637.5	0.33	38462.2	3007.34	46672.4	5898.08	1467.63	159.98	31	48495.2	70306.9	70281.4	70286.4	44373.3	153967	39418.4	50013.2	46758.9	4342.73	4342.73	10532	4342.73	28104.7	33107.5	64261.3	43.23	85.3	51361.7	3646.09	0	1545.21	278	43717.5	309.54	310.29	81.58	K01198	186.9	15	6549.59	4.17	266.82	0
D207.b	21.12.2019	29728.2	38244.1	648.42	39182.3	41099.5	41900.3	2	40319.6	4547.33	44246.6	8933	1504.48	145.87	11.5	48240.7	64725.3	64715.1	64695.1	42260.3	139664	38994.9	52741.1	46561.4	6015.7	6015.7	15211.7	6015.7	30063	35924.7	63155.1	30.2	65.4	50100.5	3575.01	0	1166.76	235	46040.4	314.1	345.25	67.41	xynB; xylan 1.4-beta-xylosidase [EC:3.2.1.37]	169.4	4.5	6798.17	14.5	209.92	0.24
D208.a	23.01.2020	30731.9	47064.3	596.2	67708.8	23464.4	24347.8	0	27369.9	29741.7	34680.8	59474.5	2652.82	81.83	13.5	108459	89663	89647	89659	74320.3	173391	90641.2	163162	105844	35610	35610	95300.8	35610	50713.6	63222.7	82823.1	19.5	53.33	61478.6	7474.5	0	837.34	134	13591.8	73.94	280.14	64.83	3.5	117.1	4	5150.98	1.5	116.83	0
D208.b	23.01.2020	29057.7	44409.3	528.19	67424.2	23443.4	24261.6	0	26632.4	31559.3	33208.4	63061.3	2476.2	154.85	16	110473	88656.1	88659.6	88652.6	73417.6	173887	93882.8	170053	107679	37480.1	37480.1	100795	37480.1	51888.6	64231.2	84105.9	19.1	63.2	63289.5	7762.65	0	903.54	134.5	14261.4	200.5	246.5	77.04	18	108.33	16	5412.92	3	140.15	3.8
D20	03.02.2020	51251	84282.6	818.9	62017.8	27804.3	29135.7	2	42609.8	8647.84	55502.9	17033.6	5479.88	150.82	33.5	76475.4	92567.2	92525.1	92530.1	72933.3	162506	43100.1	63790.8	74287.6	9982.4	9982.4	27158.7	9982.4	28211.4	53561.3	76887.5	60.07	118.88	38989.7	2837.61	0	644.8	78	14880.7	199.06	336.88	229.31	28	220.9	29	2375.86	14	98	5.1
D23	03.02.2020	53665.1	91912.3	795.25	65602.9	24896.4	26244.5	0	47501.4	9250	57523.4	18377.7	7673.78	91.18	22	81748	91279.6	91266.1	91276.1	74134.1	155188	42288.2	64572.5	78941.7	10717.1	10717.1	29350.1	10717.1	26723.3	60465.4	82494.8	42.1	94.2	37522	2761.93	0	563.14	87.5	12981.8	330.63	260.74	137.12	17	156.7	4	2842.8	6.5	62.74	0.57
D24	03.02.2020	57836.4	92674.2	878.7	57069.6	32391.6	33405.6	8	45390.6	7612.66	62550	15077.2	5741.85	156.73	30	80522.5	97969.7	97928.5	97952.5	73399.2	182151	44677.8	63262.7	78497.1	9209.2	9209.2	24579	9209.2	22168.2	53729.3	81638.2	61.2	138.4	41869.2	2925.09	0	460.55	67.5	14806.1	476.02	207.97	135.62	271	165.18	22.5	2430.15	18	96.83	3.67
D21	12.02.2020	45336.8	63406.2	5021.93	52865.2	48853.4	50802.7	6.67	28434.3	5445.17	47515.8	10511.5	5127.8	270.81	27	72711.4	104547	104482	104472	74710.8	204680	45455.3	59341.4	61571.8	7292.4	7292.4	18424.1	7292.4	35130.9	37615.6	76600.4	348.4	102.47	49830.7	7125.72	0	1481.69	48	16809.4	1043.58	949.71	3501.9	1625.34	317.53	723.16	7129.86	177.5	801.4	18.81
D42	12.02.2020	44862.6	66807	884.9	58462.7	34810.1	36301.1	2.33	34685	11681.2	48452	22878.8	4565.16	247.16	38.5	82259.1	96692.2	96631.3	96647.1	72037.4	188867	56113.9	85108.5	76633.3	14429.8	14429.8	37708.3	14429.8	35866.6	50031.7	81561.4	91.33	210	49462.4	5153.99	0	593.56	57	12941.2	496.97	256.86	124.35	K01198	167.55	12.25	4375.29	13.2	90.02	4.4
D44	12.02.2020	51663.7	78863.4	4078.4	52359.6	43531	45318.6	10	39996	6828.15	56150.6	13503.2	5399.58	460.22	88.5	80351.2	101175	101185	101167	72551.9	198919	47555.4	65134.7	71845.5	8730.8	8730.8	22607	8730.8	26808.2	47811	82585.1	399.37	387.25	49912.8	6758.49	0	1733.21	76.5	21440.5	1399.57	1922.83	1868.82	xynB; xylan 1.4-beta-xylosidase [EC:3.2.1.37]	553.95	1403.16	8798.09	51.5	879.68	26.7
D70	12.02.2020	47482.2	74225.3	513.61	59228	32125.9	33497.7	1.67	41387.8	10993.5	52083.2	21695.5	5702.45	153.7	15.5	80564.4	91162.7	91135.7	91153.7	69553.5	172250	51519.9	78570.9	77376.3	13149.8	13149.8	35159.3	13149.8	31230.9	52908.6	78580.8	57.33	116	46671.5	3893.43	0	625.92	51.5	17191.1	198.45	163.75	108.44	3.5	104.56	8.5	4487.02	6.5	66.55	0
D71	12.02.2020	54381	91626.5	423.57	63577.5	27984.4	29131	0.67	52149	9833	58922.6	19564	7547.23	114.7	154	84254.1	89826.6	89954.6	89963.6	71897	158971	44470.3	68557.5	80829.2	11536	11536	31271.9	11536	25329.8	60960.5	81841.4	46.03	97.23	41363.3	3894.28	0	492.38	52.5	16184	163.24	176	241.52	18	99.06	7	4547.33	6.33	92.15	0.5
D72	12.02.2020	50593.5	76639.9	6678.49	46077.5	48333.2	50061.5	6	35618	4875	56631.2	9413.51	5133.52	281.31	94.5	77438.1	104873	104883	104888	71010	213298	44137.4	56206.1	68081.6	6144.9	6144.9	15883.9	6144.9	24299	44548.9	83989.6	384.7	96.6	51297.3	6067.48	0	1635.61	66.5	17018.6	4226.9	1125.11	1691.89	28	379.23	1104.75	8070.9	53.33	609.73	18.84
D51	19.02.2020	37136.2	60608.5	7451.09	52717.7	40467.6	42392.5	17.99	35678.6	12334.3	44364.5	24067.2	4479.7	344.49	10.5	83168.1	90967.3	90804.4	90861.4	67314.3	177429	52594	82275.9	73532	14632.2	14632.2	39115.4	14632.2	34332.1	53791.5	84376.8	425.97	106.17	54416.7	7832.76	0	1790.31	77	22754.9	4605.43	1389.25	1880.13	17	515.35	1277.59	10384.5	87.5	732.73	19.63
D52	19.02.2020	36777.9	56399	2835.2	60409.3	34617.3	36222.2	1	33458.7	16870.3	39551.5	33393	4146.9	206.59	6	93130	93677.6	93603.3	93650.3	73899.5	178018	64272.1	105785	81515	20326.1	20326.1	54090.4	20326.1	42125.6	57737.1	84126.7	290.83	99.3	57622.9	8252.75	0	1096.1	15	15529.2	742.87	991.48	1653.44	271	276.25	755.01	7410.94	64	376.04	7.7
D48	12.02.2020	32730.9	53234.4	3753.44	62214.1	33702.1	35721	12.07	29199.1	10020.4	35507.7	19077	3725.64	1118.37	5	73173	86742.8	86660.5	86632.5	68020.7	158746	43150	66708.2	58569.8	11957.1	11957.1	31281.1	11957.1	45025.3	51336.9	87996.9	297.9	126.8	42846.5	7712.75	0	3077.21	23	15650.8	1660.7	1028.35	1662.39	1625.34	260.53	771.5	8585.84	64.5	520.42	26.47
D50	12.02.2020	40417.4	55574.3	3677.83	53720.2	42145.9	43762.2	3.4	22362.1	19554.4	42303.3	37997.7	2979.26	364.31	50	96592.7	106082	105833	105882	77488	216209	75779	119944	87966.9	21928.5	21928.5	60311.2	21928.5	40459.2	50598.6	88814.1	287.63	86.6	63628.7	6949.14	0	1348.62	40	14057.1	1103.38	1205.11	2029.39	K01198	432.77	821.76	6429.15	81.5	533.79	29.34
D73	12.02.2020	51934.4	70258.3	5378.04	41549	55348.7	57227.8	3	25049.1	4120.33	55357.9	7542.33	3739.78	311.25	38.5	77710.2	114324	114270	114227	73706.9	244669	50209.3	59868.9	65894.8	5467	5467	13424	5467	26742.6	38383.6	93343.3	355.53	74.95	56455	5380.34	0	1451.7	16	14014.9	2829.17	1088.81	2042.88	xynB; xylan 1.4-beta-xylosidase [EC:3.2.1.37]	323.32	917.99	8014.42	79.17	479.42	15.47
D74	19.02.2020	55474.7	74536.4	4999.14	40697.4	55247.2	56614.6	12.74	26146.7	7931.7	58736.5	15200.4	3678.15	213.05	41.5	85456.8	119848	119812	119836	77523.6	257646	60298.8	78514.8	77568.6	9411.13	9411.13	25001.6	9411.13	24931	38758.9	87176.2	342.43	90.2	61383	5405.33	0	1058.43	11.5	13056	2530.68	938.58	2069.51	3.5	283.98	872.1	6725.28	74.5	429.18	20.7
D105	19.02.2020	67029.5	82579.2	2498.29	31110.8	60561.6	61655.5	0	18322.9	6055.83	69225.6	11386.8	2759.65	166.7	13	88006.4	138855	138668	138683	82613.6	314345	68762.4	82014.2	83605.1	7001.2	7001.2	18584.2	7001.2	16860	30220.4	90497.5	55.7	109.4	67293	2222	0	388.1	1	3205.68	2206.75	77.5	596.21	18	82.45	3	2134.03	32.5	20	151.5
D75	31.02.2020	37963.8	53968.9	4224.55	53564.5	41343.4	43826.9	2.17	26532.1	7360.42	41969	13171.7	3224.53	295.48	44	67941.2	97064.8	96780.2	96908.2	70437.6	188767	44701.3	61383.6	57891.6	9355.4	9355.4	23185.7	9355.4	38468.5	40375.1	81048.1	309.8	81.7	45978.1	5186.46	0	1438.94	12.5	18987.3	1776.45	948.71	1755.02	17	275.48	814.75	6576.38	64.5	465.62	11.7
D76	31.02.2020	46572.3	61046.5	2853.05	49876.2	45493.9	47471.4	2	22937.2	4025.59	49742.6	6654.51	2934.2	138.85	238.5	65031.3	106914	106848	106902	72006.3	219166	45239.4	54345.6	57984.3	5436.87	5436.87	12600.4	5436.87	33888.9	33119	77430.1	29.6	61.7	45918.3	2731.25	0	1531.07	0	10961.1	775.17	52.27	749.87	271	179.1	70	4778.01	3.5	19	163.17
D77	31.02.2020	44868.2	61208.7	4020.42	47681.5	47445.3	49840.2	3	29208.8	6158.84	49011.8	10743.1	3497.86	420.51	14.5	70828.1	101348	101077	101205	69389.5	208230	47887.5	61945.8	61969.6	7897.47	7897.47	19164.2	7897.47	31649.8	38989.5	81891.1	324.77	85.15	51478.6	5650.37	0	1885.05	29.5	21351.9	1325.84	1046.89	1710.51	1625.34	274.65	879.75	7792.24	62.66	486.25	23.6
D78	13.04.2020	29288.9	44538.8	7025.87	61314.2	37981.8	40058.7	1.67	26575.4	1674.68	34045.3	3178	2523.12	192.08	157	52025.3	82507.2	82541.1	82047.7	61402.1	152562	26974.3	32106.6	38509.4	2852.5	2852.5	6159.17	2852.5	47173.2	38380.6	70033.4	27.5	75.67	35195.4	7425.37	0	5272.02	62	11843	2009.95	295.64	287.39	K01198	130.38	7	11739.5	7.83	105.17	1.5
D79	13.04.2020	32256.3	50121.8	5127.17	60066.2	36222.9	38874	5.67	30104.8	3276.66	36833.7	6100.58	3284.9	279.05	97	55480	83091.5	83063.2	82273.1	61973.8	153197	31170.6	39434.9	45393.8	4908.1	4908.1	11269.9	4908.1	41857.6	41490.2	73704.3	43.77	96.2	36151.2	6549.86	0	3509.8	59.5	13747.6	1811.31	393.85	231.91	xynB; xylan 1.4-beta-xylosidase [EC:3.2.1.37]	152.4	35	8953.88	17	122.67	4.87
D80	13.04.2020	26652.9	42302.8	4989.55	68341.1	30875.3	33301	1.67	25105.6	5159.83	28937.5	10219.3	2737.3	334.07	91.5	57175.3	82266.7	82048.4	81299.4	66142.7	141347	31854.2	45461.5	43764.3	7277.4	7277.4	17446.9	7277.4	52926.6	43479.3	74042.4	28.23	81.47	32976	7815.78	0	4190.36	44	8657.7	1006.26	438.68	281.78	3.5	119.73	19	9753.34	23.5	126.82	6.33
D213.a	24.10.2020	45436.5	65493.4	3708.17	44467.1	44016.3	46285.1	8.13	29117	2751.57	51703.1	4312.56	2698.7	374.67	314	59695.8	95550.7	95265.2	94850.3	63810.8	191932	40132.7	45469.8	54950.8	3026.4	3026.4	6982.65	3026.4	24830	36322.2	76355.1	31	63.5	46332.8	4928.98	0.33	2051.78	58.5	20306.1	1493.98	645.75	862.71	18	504.41	56	4604.86	21.5	253.93	8.86
D213.b	24.10.2020	46600.2	67903.6	4244	43761.3	45086	47220.8	4.66	29393.9	2112.92	53188.1	3326.84	3220.98	339.42	292.5	61371.6	97799.1	97603.4	97283.4	64581	198431	39386	43942.9	56067	2731	2731	5956.75	2731	24033	37357.6	79226.3	41	90	46546.4	4547.9	0	1693.46	40	17858.4	2348.64	451.05	734.39	28	371.67	42	4442.64	20	176.2	3.76
D215.a	24.12.2020	46234.8	75555.2	6198.31	45401.4	39101.6	40646.5	0.66	35080.1	2447.84	56391.6	4456.34	4425.44	287.1	357.5	63458.3	93571	93772.6	93790.7	64476	181757	32710.3	39300.2	59755.3	3678.14	3678.14	8749.31	3678.14	20943.8	44293.7	79992.2	98.47	190.77	41138.9	2761.78	0	709.01	19.5	15835.9	5330.21	267.21	634.15	17	171.46	8.5	2488.66	17	94.13	10.24
D215.b	24.12.2020	41275.9	66194.5	10589	41405.8	49230.6	51180.6	4	32170.5	2139.34	51040.8	3834.17	4756.82	411.02	346	62382.1	94120.6	94236.4	94242.4	65076.7	181760	32027.6	38031.4	54117.8	3457.97	3457.97	7908.47	3457.97	22618.7	39156.3	75136.7	468.3	213.6	46984	6599	0	1730.54	38	25106.2	5929.4	1170.27	4202.42	271	433.53	909.75	7143	211.84	941.85	23.5
D220	03.01.2021	37506.4	64686.2	7423.15	51077.4	33104.3	36226.7	70.94	37846.7	4721.97	49119.6	8825.55	4111.63	363.08	222	58996.9	78926.7	78456.1	78584.4	59816.8	140896	29526.7	40423.9	53557.3	5793.13	5793.13	14267.2	5793.13	27343.2	48599.7	77556.1	196.6	642.68	38127	4613.16	0	1605.51	27.5	27629	4117.26	1000.84	1916.74	28	465.1	348.66	4186.61	290.2	542	44.87
D216.a	04.01.2021	41452.9	66769.2	7142.89	44333.3	39911.5	41507.5	7.33	28704.7	3383.82	51880.1	6260.49	3735.5	363.17	466	62080.8	95046.7	95321.2	95300.2	64870.8	186303	35357.3	44199.5	58067.6	4723.83	4723.83	11390	4723.83	24606.8	40905.4	77588.1	174.5	348.92	42948.4	3093.51	0.33	807.02	28.5	14060.5	6242.2	314.46	649.29	1625.34	237.81	8.75	2666.76	35	62.55	11
D216.b	04.01.2021	42076.8	71705.1	8352.63	45146.9	41033.8	42828.3	6	35700.6	1788.51	53785.5	3241.16	3922.3	414.76	829.5	60612.1	90210.4	90899	90855	63230.3	171148	29065.1	34677.7	55065.9	2843.8	2843.8	6675.05	2843.8	21957.2	43397.8	77455.5	273.7	312.25	40735.7	4171.4	0	1558.75	22.5	22352	6180.45	1372.92	1996.34	K01198	437.76	880.76	5757.31	50.67	623.43	24.64
D108	17.02.2021	55478.5	77510.6	2296.88	43171.6	47223	48432.2	0	32385.4	2957	60290.2	5498.34	4997	258	56.5	72774.2	107497	107469	107412	70010.1	226720	46763.1	54510.6	67345.8	4192.6	4192.6	10083.1	4192.6	21183.4	38523.4	81207.1	84.6	170.2	50249.7	4938.43	0	934.4	18.5	9983.09	1654.13	345.78	175.77	xynB; xylan 1.4-beta-xylosidase [EC:3.2.1.37]	139.14	9	3017.81	8	50.37	1
D109	17.02.2021	61726.2	90290.2	2132.63	46303.2	46564.6	47740.9	2.67	39574.6	3095.82	65638.9	5946.4	6380.35	327.49	87.5	77969.9	110206	110205	110136	73185.4	228585	45304.1	53041.5	72405.2	4046.63	4046.63	10163.1	4046.63	18785.3	43905.6	85763.3	131.3	266.85	49844.4	5310.31	0	861.96	13.5	9686.5	1523.26	208.68	180.65	3.5	208.27	9	3024.41	9.5	54.68	0.5
D110	17.02.2021	55830.2	82529.9	3471.01	49533.7	46996.8	48317.4	4	38075.6	3883.68	59823.2	7401.09	5929	346.13	24.5	77873.6	105966	105845	105799	71758.2	217657	44073.5	53579.9	68749.1	5006.47	5006.47	12818.7	5006.47	24534.2	45754.9	86484.3	57	261.42	49718.8	6703.31	0	1477.72	53.5	9593.78	2060.44	545.64	461.88	18	173.98	46	4589.51	25.5	300.78	1
D111	23.02.2021	42254.6	69102.4	1854.28	64478.9	33819.1	34955	10.33	44681.3	11785.8	45788.1	23120	5291.77	245.47	8	84442.1	85495.6	85474.3	85394.6	66853.9	163096	47256.5	74703.9	72401.2	14015.3	14015.3	37607.1	14015.3	39891.8	60582	88327.9	22.8	188.43	45995.6	8485.01	0	967.25	41	11022.9	1023.23	336.14	103.65	28	153.07	63	4863.11	20.17	213.02	0
D112	23.02.2021	45358.8	72036.3	1512.17	64758.8	32794.1	33999.2	11.33	38177.9	11500.8	47256.4	22696.5	5598.6	345.66	5	85248.7	94453.6	94412.1	94379.1	73117.7	178523	50576.5	78244.1	75180	14040.4	14040.4	37211.4	14040.4	39723.6	56782.5	86885.3	60.3	307.6	45370.5	7295.23	0	1107.72	23.5	6518.76	638.01	394.38	111.57	17	164.74	51	4178.79	10.5	213.85	2
D113	23.02.2021	47139.3	79807.9	2405.42	64786.5	34004.5	35083.9	7.33	50442.5	9130.34	50636.6	17992.7	7281.95	370.08	6.5	84138.9	87518.8	87462.8	87402.8	68175.7	164291	40912.8	62456.8	71635	11060.9	11060.9	29402.4	11060.9	34690.3	61790.7	88379.4	114.87	378.4	43435.9	9510.64	0	1028.92	24	8477.22	1697.45	261.62	84.35	271	171.19	47	4984.58	10	191.65	8.83
D114	04.03.2021	51792.4	77164.6	2814.94	52955.2	42521.6	44135.9	10.2	31840.9	7672.85	54673.4	14484.1	4730.92	503.3	71.5	80684.2	104729	104643	104641	73432.9	210864	51632.2	69805.2	73025.5	9418.83	9418.83	24497	9418.83	28898.7	48094.8	87882.7	25.9	294.47	50318	5657.41	0	1518.78	36	9140.85	1265.46	661.96	397.44	1625.34	365.76	117	4390.87	18.5	390.47	3.37
D115	04.03.2021	57649.9	87092.6	2875.72	52494.8	44564.7	46058.6	10.33	38540.4	4256.67	60540.3	8076.92	6178.47	293.96	19.5	80764.3	107554	107540	107494	73864.1	218644	44573.5	54991.5	71622.3	5603.3	5603.3	14227.3	5603.3	24805.8	49110.1	91208.5	20.8	212.1	48340.5	5628.04	0	1139.68	18	6539.24	1917.04	348	109.2	K01198	147.97	52	4767.08	7.17	220.67	0.76
D116	04.03.2021	53972.7	86126.2	2787.7	58056.5	38308.3	39723.7	8	42082.2	6363	56879.7	12158.8	6642.76	298.02	21	82615.4	99478.6	99398.9	99427.9	72658.9	193257	41857	56920.6	72425.3	8055.33	8055.33	20567.8	8055.33	29190.8	56634.9	94060.2	36.03	188.2	44065.9	6042.44	0	890.43	9.5	6522.38	1880.39	353.66	146.68	xynB; xylan 1.4-beta-xylosidase [EC:3.2.1.37]	99.8	56	4578.57	8.17	233.85	2.09
D120	07.03.2021	54656.1	72884.6	6234.58	40959.4	57810	59220.3	12.34	24644.7	7670.84	57617.3	14861.7	4141.03	358.89	24	84716.2	120726	120644	120650	78593.8	257349	59454.6	77092.6	75907.7	9073.87	9073.87	24359.4	9073.87	25567.1	36585.4	84303.3	326.37	223.4	62279.9	6705.58	0	1397.9	4	12561	2572.83	913.73	2990.55	3.5	281.51	651	6651.44	160.16	850.47	19.7
D121	07.03.2021	41415.2	51810	2084.89	49478.8	40826.2	41838.2	2	14015.1	21052.9	43640.1	41509.6	1740.57	339.49	27	98964.5	115311	115105	115143	80905.8	243262	84413.8	132489	93049.2	23683.9	23683.9	65625.9	23683.9	40777.7	46373.2	86934.1	45.37	199.65	68352.1	5369.42	0.33	802.37	45.5	5452.33	1267.75	555.02	269.66	18	153.55	58.25	2508.9	21.5	211.27	7.76
D117	24.03.2021	51323.7	74589.1	8206.49	47014.8	55049.2	56977.9	41.33	28234.5	3314.01	58293.3	6201.58	3888.27	1583.98	74	77811.1	110424	110435	110380	72926.5	231692	45666.4	54782.7	62705.9	4643.67	4643.67	11302.2	4643.67	26851.2	41261.6	90031.3	293.77	1845.43	53450.3	9321.91	0	4409.15	8.5	15183.7	3505.97	2890.55	1453.92	28	873.61	1429.5	10404.9	46.17	2289.76	15.14
D118	24.03.2021	37893.7	61979.5	5446.86	59449.7	37515.8	40755	6	30482.4	3575.02	41678	6965.27	4101.1	549.99	1	67887	89870.1	89474.1	88883.1	65449.8	171309	32798.8	41497.6	53719.5	5387.48	5387.48	12555.5	5387.48	38353.9	51963.4	97540.9	27.8	270.6	38501.4	5316.11	0	1852.15	2.5	7046.91	3855.63	471.62	742.46	17	201.9	61	8099.2	4.83	251	254.43
D119	24.03.2021	39571.4	67038.2	7473.82	58665.2	36306.2	40620.4	2	34999.2	2196.33	43154.3	5797.83	4946.97	239.89	0	68663.6	88811.2	88115.9	87132.9	65930.1	165118	28714.5	34441.1	53192.8	3659.5	3659.5	8320.25	3659.5	34148.9	53719.8	92809.9	16	63.5	38960.9	8394.57	0	4258.02	4	6522.76	3686.57	428.89	545.72	271	115.14	10	13674	1	49.85	190.6
[truncated: 61 more columns]
